# Supplementary material for: Chinese Herbal Medicine Significantly Impacts the Haematological Variables of the Athlete Biological Passport
Source: Int J Environ Res Public Health. 2021 Sep 10;18(18):9533. doi: 10.3390/ijerph18189533 (PMC8469363; doi:10.3390/ijerph18189533)
Supplement: Supplementary file 1 [file ijerph-18-09533-s001.zip]

Archive with 1 entries (1 files):
- ijerph-1354745-supplementary.pdf
